# Supplementary material for: Effects of Glucosinolate-Derived Isothiocyanates on Fungi: A Comprehensive Review on Direct Effects, Mechanisms, Structure-Activity Relationship Data and Possible Agricultural Applications
Source: J Fungi (Basel). 2021 Jul 6;7(7):539. doi: 10.3390/jof7070539 (PMC8305656; doi:10.3390/jof7070539)
Supplement: Supplementary file 1 [file jof-07-00539-s001.zip]

Archive with 4 entries (4 files):
- Supplementary_material_1.pdf
- Supplementary_table_2.pdf
- Supplementary_table_3.pdf
- Supplementary_table_4.pdf
